# Supplementary material for: Promoting Intern Resilience: Individual Chief Wellness Check-ins
Source: MedEdPORTAL. 2019 Oct 25;15:10848. doi: 10.15766/mep_2374-8265.10848 (PMC6946579; doi:10.15766/mep_2374-8265.10848)
Supplement: Supplementary file 1 — A. Session Instructions.docx B. Wellness Curriculum Survey.docx [file mep-15-10848-s001.zip]

Archive with 3 entries (3 files):
- _Educational_Summary_Report_10848.pdf
- A. Session Instructions.docx
- B. Wellness Curriculum Survey.docx
